# Supplementary material for: Structural Quantification of the Surface-Confined Metal-Organic Precursors Simulated with the Lattice Monte Carlo Method
Source: Molecules. 2023 May 22;28(10):4253. doi: 10.3390/molecules28104253 (PMC10224111; doi:10.3390/molecules28104253)
Supplement: Supplementary file 1 [file molecules-28-04253-s001.zip]

Archive with 1 entries (1 files):
- molecules-2387315-supplementary.pdf
